# Supplementary material for: Relationship of sociodemographic and lifestyle factors and diet habits with metabolic syndrome (MetS) among three ethnic groups of the Malaysian population
Source: PLoS One. 2020 Mar 19;15(3):e0224054. doi: 10.1371/journal.pone.0224054 (PMC7082049; doi:10.1371/journal.pone.0224054)
Supplement: S2 File — (XLSX) [file pone.0224054.s002.xlsx]

## Sheet: Final data MetS 104
Sr.no	Age	Age categories	Gender	Marital status	Ethnicity	Education	Employment	Finishing meals	Frequent dining out	Late eating	Skipping breakfast	Smoking	Alcohol	Physical activity	f1sbp	f2dbp	f4ht	f5wt	f6bmi	f7wstcir	g1fbs	g4tg	g5hdl	g6chol	HBP	FBS	TG	HDL	Obesity	MetS (Harmonized)
1	46	2	2	2	3	2	1	0	0	0	0	1	1	2	113	68	1.54	53	22.35	83	3.77	0.63	1.45	5.05	0	0	0	0	1	0
2	40	2	2	2	3	2	1	1	0	0	0	1	1	1	133	103	1.64	74.9	27.85	93	5.3	2.75	1.19	5.85	1	0	1	1	1	1
3	37	1	2	2	3	1	2	1	0	0	0	1	1	1	117	74	1.56	63	25.89	86	4.1	1.15	1.3	7.74	0	0	0	0	1	0
4	41	2	1	2	1	1	2	1	1	0	0	1	1	2	133	83	1.75	69	22.53	85	4.61	2.35	0.99	6.08	1	0	1	1	0	1
5	40	2	1	2	1	3	2	1	0	0	0	2	1	2	119	71	1.77	95.1	30.36	102	3.81	1.19	1.19	5.18	0	0	0	0	1	0
6	38	1	2	2	3	2	1	0	0	0	1	1	1	2	107	68	1.61	60.9	23.49	85	4.53	1.5	1	3.61	0	0	0	1	1	0
7	61	4	1	2	3	2	1	1	0	0	1	1	1	1	166	90	1.71	74.7	25.55	99	11.39	1.44	1.3	3.47	1	1	0	0	1	1
8	60	4	1	2	3	2	1	1	0	1	0	2	2	1	157	90	1.71	78.1	26.71	102	6.68	2.58	1.13	6.98	1	1	1	0	1	1
9	47	2	1	2	1	2	2	1	1	0	0	1	1	2	200	119	1.77	125.7	40.12	121	6.29	1.34	0.68	2.67	1	1	0	1	1	1
10	45	2	2	2	3	2	2	0	0	0	0	1	1	2	132	80	1.58	92.3	36.97	113	6.12	1.39	1.27	4.33	1	1	0	1	1	1
12	46	2	2	2	3	1	2	0	0	0	0	1	1	1	124	81	1.63	68.1	25.63	95	5.6	1.32	1.01	6.02	0	1	0	1	1	1
15	67	4	1	3	3	2	1	1	0	0	0	2	1	2	144	82	1.65	26.2	28	107	6.22	1.22	1.17	5.14	1	1	0	0	1	1
17	28	1	2	2	3	1	2	1	0	0	1	1	1	3	129	85	1.64	59.2	22.01	74	3.66	0.72	1.24	3.65	1	0	0	1	0	0
20	49	2	1	2	3	2	2	0	0	0	0	1	1	1	117	77	1.73	72.2	24.1	93	4.18	1.25	1.26	4.61	0	0	0	0	1	0
21	42	2	2	2	3	2	1	1	0	0	0	1	1	3	120	77	1.58	74.6	29.9	88	4.91	3.72	0.69	4.64	0	0	1	1	1	1
22	37	1	2	2	3	2	1	1	0	0	0	1	1	2	125	77	1.62	60.8	23.2	74	3.84	1.18	1.05	5.17	0	0	0	1	0	0
23	38	1	2	2	3	1	1	1	0	0	0	1	1	2	113	70	1.62	63.4	24.2	79	4.01	1.45	1.36	7.54	0	0	0	0	0	0
24	64	4	2	3	3	1	1	1	0	0	0	1	1	1	192	95	1.41	53	26.7	84	4.89	1.35	1.6	7.28	1	0	0	0	1	0
26	46	2	1	2	2	2	2	0	0	0	0	1	1	1	145	94	1.78	78.3	25	95	5.33	2.09	1.4	6.11	1	0	1	0	1	1
28	44	2	2	2	3	2	1	1	0	0	1	1	1	1	101	68	1.55	55.7	23.2	80	3.58	1.22	1.1	4.85	0	0	0	1	1	0
29	47	2	2	2	3	1	1	1	0	0	0	1	1	3	157	95	1.54	82.9	35	110	5.2	1.02	1.13	4.81	1	0	0	1	1	1
31	73	4	2	3	3	1	1	1	0	0	1	1	1	1	238	102	1.47	58.2	26.9	95	3.88	1.22	0.65	4.12	1	0	0	1	1	1
32	55	3	1	2	1	2	2	0	1	0	0	1	1	3	136	87	1.65	78.7	28.9	95	4.16	2.2	0.92	5.68	1	0	1	1	1	1
33	36	1	1	2	3	3	2	0	1	0	0	2	1	1	103	68	1.64	59.3	22	77	4.14	1.06	1.29	5.32	0	0	0	0	0	0
34	29	1	2	2	3	2	1	1	1	0	1	1	1	1	119	73	1.6	93.3	36.4	103	5.34	1.24	0.98	4.19	0	0	0	1	1	0
37	25	1	2	1	3	3	2	1	0	0	0	1	1	1	122	88	1.62	51.7	19.7	70	3.19	0.75	1.09	4.02	1	0	0	1	0	0
38	32	1	2	2	1	2	1	0	0	0	0	1	1	2	122	81	1.58	73.5	29.4	92	3.36	1.49	0.94	6.95	0	0	0	1	1	0
39	76	4	2	3	3	1	1	1	0	0	1	1	1	1	123	78	1.54	61.3	25.8	95	3.49	0.81	1.16	4.06	0	0	0	1	1	0
40	64	4	2	2	3	1	1	1	0	1	1	1	2	1	155	73	1.47	54.7	25.3	89	4.62	2.5	0.75	6.24	1	0	1	1	1	1
41	47	2	2	2	3	2	1	1	0	0	0	1	1	2	137	76	1.51	54.3	23.8	79	5.18	1.04	1.5	5.8	1	0	0	0	0	0
42	45	2	2	2	3	3	1	0	0	0	0	1	1	3	136	83	1.5	54.8	24.4	82	3.83	2.83	1.7	7.4	1	0	1	0	1	1
43	54	3	1	2	2	2	2	0	0	0	0	2	2	1	172	89	1.65	67.7	24.9	94	6.18	0.85	1.67	6.46	1	1	0	0	1	1
44	46	2	2	2	3	2	2	1	0	0	0	1	1	3	108	71	1.56	45.9	18.9	68	4.52	0.7	1.85	4.81	0	0	0	0	0	0
45	38	1	1	2	3	3	1	1	0	0	0	2	1	2	129	81	1.75	71.8	23.4	89	4.35	0.77	1.17	3.14	0	0	0	0	0	0
46	52	3	1	2	3	2	2	1	1	0	0	1	1	1	168	102	1.66	76.8	27.9	108	4.92	1.91	0.98	5.75	1	0	1	1	1	1
47	43	2	2	2	2	2	1	1	0	0	0	1	1	2	142	81	1.47	50.3	23.3	82	3.65	2.19	1.01	4.82	1	0	1	1	1	1
49	44	2	2	2	1	2	1	1	0	0	1	1	1	2	150	79	1.53	42.1	18	66	2.84	0.57	1.19	3.62	1	0	0	1	0	0
50	36	1	2	2	3	2	1	1	0	0	1	1	1	3	123	80	1.52	84.5	36.6	103	2.32	1.16	0.56	3.16	0	0	0	1	1	0
51	39	1	2	2	1	2	1	1	1	0	1	1	1	3	130	81	1.58	63	25.2	80	2.78	1	1.03	3.62	1	0	0	1	1	1
52	48	2	2	2	2	3	2	1	1	0	0	1	1	2	122	75	1.55	60.1	25	90	3.73	0.84	1.56	4.85	0	0	0	0	1	0
53	53	3	2	2	2	2	1	1	1	0	0	1	1	1	114	74	1.59	58.5	23.1	85	3.47	1.78	1.53	5.49	0	0	1	0	1	0
54	56	3	2	2	2	1	1	1	1	0	0	1	1	1	144	89	1.47	65.8	30.5	99	2.72	1.59	1.1	6.68	1	0	0	1	1	1
55	44	2	2	2	3	2	1	1	0	0	0	1	1	1	148	98	1.52	56.3	24.4	88	6.19	2.46	1.08	5.41	1	1	1	1	1	1
56	47	2	1	2	3	3	2	1	1	0	0	2	1	2	140	98	1.77	118.1	37.7	126	2.89	1.9	0.87	3.93	1	0	1	1	1	1
57	19	1	2	1	3	3	1	1	1	0	0	1	1	2	108	72	1.63	84.7	31.9	101	2.13	0.8	0.97	3.58	0	0	0	1	1	0
58	19	1	1	1	3	3	1	1	1	0	1	1	1	2	131	59	1.83	93.4	27.8	99	2.9	0.48	0.87	2.74	1	0	0	1	1	1
59	46	2	1	2	3	2	2	1	0	1	0	2	1	1	133	80	1.59	66.9	26.5	88	2.5	1.62	0.7	3.49	1	0	0	1	0	0
60	37	1	2	2	3	2	1	1	0	1	1	1	1	1	123	75	1.56	94.8	39	115	2.54	0.75	0.46	2.01	0	0	0	1	1	0
62	60	4	1	2	3	2	2	1	0	0	0	2	1	2	128	76	1.6	77.4	30.2	101	4.03	1.94	1.17	6.05	0	0	1	0	1	0
63	57	3	2	2	3	1	2	1	0	0	0	1	1	3	173	100	1.55	83.9	34.9	110	3.99	1.73	1.71	6.26	1	0	1	0	1	1
64	47	2	1	2	2	2	2	1	0	0	0	1	1	1	163	107	1.69	78.4	27.5	101	4.16	4.55	1.03	7.23	1	0	1	0	1	1
65	67	4	2	2	2	1	2	0	1	0	0	1	2	2	158	91	1.64	67.6	25.1	90	2.57	1.46	0.78	2.63	1	0	0	1	1	1
67	43	2	1	2	3	2	1	1	0	1	1	1	1	1	135	92	1.52	57.6	24.9	90	2.97	1.25	1.13	4.04	1	0	0	0	1	0
68	34	1	2	1	3	2	1	1	0	0	0	1	1	1	121	79	1.61	58.1	22.4	82	3.08	0.68	1.17	3.62	0	0	0	1	1	0
71	39	1	2	2	2	3	2	1	1	1	1	1	1	1	115	80	1.61	54.1	20.9	74	3.41	1.18	1.26	4.25	0	0	0	1	0	0
74	59	3	1	2	3	2	2	0	0	0	0	1	1	1	167	93	1.66	70.9	25.7	94	5.75	2.06	0.7	4.89	1	1	1	1	1	1
75	66	4	1	2	2	2	1	1	0	1	0	1	1	1	146	84	1.71	75.8	25.9	101	3.51	0.73	1.4	3.91	1	0	0	0	1	0
77	18	1	2	2	1	2	1	0	0	0	0	1	1	2	128	80	1.58	71.1	28.2	82	2.93	0.99	0.81	2.48	0	0	0	1	1	0
78	54	3	2	2	3	2	2	1	0	0	0	1	1	1	136	82	1.51	72.5	31.8	101	3.64	1.18	0.63	2.73	1	0	0	1	1	1
79	50	3	2	2	2	2	1	1	1	0	1	1	1	3	122	76	1.48	46.7	21.3	77	2.72	0.61	1.67	2.91	0	0	0	0	0	0
80	47	2	2	3	3	2	2	0	1	0	0	1	1	3	156	98	1.5	79.4	35.3	110	4.95	1.9	1.13	5.97	1	0	1	1	1	1
81	43	2	2	2	3	2	1	0	0	0	0	1	1	1	124	81	1.56	58	23.8	84	2.83	0.9	0.85	3.58	0	0	0	1	1	0
83	49	2	1	2	3	2	2	1	1	1	0	1	1	1	145	95	1.66	64.3	23.3	88	6.1	1.9	0.85	3.78	1	1	1	1	0	1
84	35	1	1	2	1	2	2	0	0	0	0	2	1	2	130	74	1.6	62	24.2	85	2.61	2.56	0.7	4.99	1	0	1	1	0	1
85	42	2	1	2	1	3	2	1	0	0	0	1	1	2	166	108	1.64	66.1	24.6	85	3.36	1.14	1.23	6.36	1	0	0	0	0	0
86	33	1	2	2	3	2	1	1	0	0	0	1	1	3	124	77	1.6	71.1	27.8	99	2.51	1.03	0.93	4.34	0	0	0	1	1	0
87	44	2	1	2	3	2	2	1	0	0	1	1	1	3	145	90	1.69	67.4	23.6	90	5.54	1.77	1.12	6.15	1	0	1	0	1	1
88	38	1	2	2	3	2	1	1	0	0	1	1	1	2	128	83	1.54	61.6	26	87	2.58	0.68	1.14	3.46	0	0	0	1	1	0
89	30	1	2	2	3	3	2	1	0	0	0	1	1	1	99	65	1.55	54.2	22.6	79	1.78	0.65	0.58	2.75	0	0	0	1	0	0
90	32	1	1	2	3	3	2	0	1	0	0	1	1	1	138	85	1.69	75.2	26.3	95	2.32	0.74	0.6	2.89	1	0	0	1	1	1
92	56	3	1	1	2	3	1	1	0	0	0	1	1	2	145	81	1.63	44.6	16.8	68	4.25	2.23	2.14	6.19	1	0	1	0	0	0
93	36	1	2	2	3	3	2	0	0	0	0	1	1	2	146	93	1.65	96.3	35.4	101	4.46	1.31	1.35	5.48	1	0	0	0	1	0
94	31	1	1	1	3	3	2	1	0	0	0	1	1	1	123	75	1.69	68.3	23.9	93	3.82	2.17	1.64	5.95	0	0	1	0	1	0
96	38	1	1	2	2	3	2	1	1	0	0	1	1	2	126	77	1.72	76.1	25.7	92	3.4	1.09	1.01	4.85	0	0	0	0	1	0
98	54	3	1	2	2	1	2	0	0	1	1	1	1	3	139	87	1.74	68.4	22.6	87	4.16	1.46	1.33	4.32	1	0	0	0	0	0
99	64	4	1	2	3	2	1	0	0	0	0	1	1	3	137	74	1.7	77.9	27	101	4.93	1.09	0.62	2.11	1	0	0	1	1	1
101	46	2	2	2	3	2	1	1	0	0	0	1	1	2	121	73	1.57	55.1	22.4	84	3.75	1.19	1.77	5.93	0	0	0	0	1	0
105	48	2	1	2	3	2	1	1	0	0	1	1	1	3	121	74	1.65	73.9	27.1	94	3.03	2.12	1.14	4.89	0	0	1	0	1	0
106	43	2	2	2	3	1	1	0	0	0	0	1	1	2	131	88	1.54	72.5	30.6	102	4.36	1.09	1	4.9	1	0	0	1	1	1
109	35	1	1	2	3	2	2	1	0	0	1	2	1	3	145	79	1.63	76.5	28.8	96	3.24	1.74	0.72	4.8	1	0	1	1	1	1
110	52	3	1	2	2	2	2	1	1	0	1	1	2	1	142	86	1.68	84.7	30	100	3.98	2.34	0.77	4.1	1	0	1	1	1	1
113	61	4	1	2	3	2	2	0	0	0	0	1	1	3	146	89	1.65	70.5	26.1	97	5.18	1.59	1.15	5.49	1	0	0	0	1	0
114	23	1	1	1	3	2	2	1	0	0	0	1	1	2	126	80	1.63	92	34.6	107	4.12	1.8	0.93	5.24	0	0	1	1	1	1
119	44	2	1	2	3	2	2	1	1	0	0	1	2	2	140	86	1.62	87.1	33.2	106	3.81	2.19	0.85	5.53	1	0	1	1	1	1
121	36	1	2	2	3	1	1	1	0	0	0	1	1	2	130	92	1.47	67.1	31.1	94	2.91	0.79	1.56	3.94	1	0	0	0	1	0
122	38	1	1	2	3	2	2	1	1	0	1	2	2	2	140	79	1.7	90.7	31.4	105	3.81	2.38	0.98	5.35	1	0	1	1	1	1
123	35	1	2	2	3	2	2	1	0	1	1	1	1	1	121	71	1.58	77.6	31.1	93	3.93	1.31	1.26	5.41	0	0	0	1	1	0
124	43	2	1	2	3	2	2	1	1	1	0	1	1	1	143	96	1.73	99.4	33.2	111	4.64	2.5	1.58	6	1	0	1	0	1	1
125	58	3	1	2	3	2	2	1	1	1	0	1	2	1	163	98	1.67	84.5	30.3	110	8.08	2.81	0.86	5.74	1	1	1	1	1	1
126	50	3	1	2	3	3	2	1	0	0	0	1	1	2	124	74	1.69	70	24.5	96	4.17	1.19	1.49	5.75	0	0	0	0	1	0
127	33	1	2	2	3	2	2	0	1	0	1	1	1	2	113	69	1.56	39.9	16.4	59	4.5	0.82	1.68	4.58	0	0	0	0	0	0
128	33	1	1	2	3	2	2	1	1	1	1	1	1	3	112	61	1.67	64.2	23	83	3.21	0.86	1.32	6.04	0	0	0	0	0	0
131	48	2	1	2	3	2	2	0	1	0	0	1	1	1	120	74	1.73	65.5	21.9	90	3.73	1.99	1.02	6.38	0	0	1	0	1	0
134	41	2	2	2	3	2	1	1	0	0	0	1	1	2	173	108	1.61	69.9	27	92	4.93	0.7	1.27	4.54	1	0	0	1	1	1
135	41	2	1	2	3	2	2	1	1	0	0	2	1	1	130	73	1.76	92.3	29.8	110	8.5	2.75	0.64	7.24	1	1	1	1	1	1
137	43	2	2	2	2	2	1	0	1	0	0	1	1	3	118	75	1.6	55.1	21.5	79	4.13	1.47	1.38	5.31	0	0	0	0	0	0
139	56	3	2	2	3	1	1	1	0	1	1	1	1	2	125	88	1.5	79.2	35.2	103	17.84	3.18	1.43	5.63	1	1	1	0	1	1
140	64	4	2	3	3	2	1	0	0	0	0	1	1	1	172	86	1.5	58.1	25.8	91	4.64	0.9	1.15	2.4	1	0	0	1	1	1
141	49	2	1	2	1	3	2	0	1	0	0	1	1	3	130	78	1.64	65.9	24.5	83	2.84	1.61	0.98	5.22	1	0	0	1	0	0
142	68	4	1	3	3	2	2	1	1	0	1	1	1	3	142	68	1.71	79.6	27.2	103	3.78	0.78	0.93	3.28	1	0	0	1	1	1
144	40	2	1	2	1	3	2	1	0	0	0	2	1	3	138	90	1.7	75.2	26	87	3.58	0.6	0.85	3.75	1	0	0	1	0	0
148	49	2	2	2	3	2	2	1	0	0	0	1	1	1	181	95	1.53	66.2	28.28	92	9.19	1.24	0.75	3.49	1	1	0	1	1	1
149	60	4	1	2	3	1	2	1	0	0	1	1	1	2	128	86	1.57	59.9	24.3	94	2.6	1.29	0.86	4.58	1	0	0	1	1	1
150	56	3	2	2	3	2	1	1	0	0	1	1	1	3	146	95	1.59	72	28.48	95	3.99	2.65	1.21	4.45	1	0	1	1	1	1
151	61	4	1	2	3	1	1	0	0	0	1	1	2	2	167	98	1.81	89.5	27.32	106	2.35	1.06	0.72	3.5	1	0	0	1	1	1
152	72	4	2	3	3	1	1	1	0	0	0	1	1	2	154	76	1.47	48	22.21	77	3.53	0.92	1.38	3.31	1	0	0	0	0	0
153	47	2	2	2	3	2	1	1	0	0	1	1	1	3	95	65	1.56	51	20.96	81	2.74	0.74	1.25	2.95	0	0	0	1	1	0
156	50	3	2	2	3	2	2	0	0	0	0	1	1	1	131	77	1.55	54.6	22.73	83	2.6	1.3	0.6	3.03	1	0	0	1	1	1
157	45	2	2	2	3	2	1	0	0	0	0	1	1	2	164	101	1.59	88.9	35.16	104	3.15	0.62	0.92	2.32	1	0	0	1	1	1
160	44	2	2	2	3	1	1	1	0	0	0	1	1	2	142	92	1.63	69.1	26.01	97	3.19	1.44	0.86	5.13	1	0	0	1	1	1
162	59	3	2	2	3	2	1	1	0	0	1	1	1	2	158	82	1.54	53.3	22.47	86	3.33	1.07	0.76	3.11	1	0	0	1	1	1
166	22	1	2	2	3	1	2	1	0	0	1	1	1	3	113	58	1.5	64	28.44	81	2.49	0.74	0.76	3.66	0	0	0	1	1	0
167	43	2	2	2	3	2	1	1	0	0	0	1	1	1	111	77	1.64	55.6	20.67	82	2.77	0.66	1.41	4.47	0	0	0	0	1	0
168	18	1	2	1	3	2	1	1	0	0	1	1	1	2	105	60	1.63	45.9	17.28	67	2.27	0.55	0.9	2.3	0	0	0	1	0	0
169	46	2	1	2	3	1	2	0	0	1	0	2	2	1	122	80	1.76	79.3	25.6	94	10.1	14.25	0.19	6.19	0	1	1	1	1	1
170	19	1	2	1	3	2	1	1	0	0	0	1	1	1	131	69	1.56	68.1	27.98	85	3.3	0.45	0.91	3.64	1	0	0	1	1	1
171	50	3	2	2	3	2	1	1	0	0	0	1	1	1	129	51	1.48	50.6	23.1	78	2.11	0.33	0.68	1.6	0	0	0	1	0	0
172	20	1	2	1	3	1	1	1	0	0	1	1	1	1	125	72	1.7	72.3	25.02	88	2.85	1.62	0.82	3.91	0	0	0	1	1	0
174	23	1	1	2	3	1	2	1	0	1	1	2	1	3	110	66	1.69	42.8	14.99	65	2.72	0.85	0.6	2.58	0	0	0	1	0	0
175	46	2	2	2	3	2	1	0	0	0	1	1	1	2	135	75	1.48	69.7	31.82	92	2.93	1.11	0.57	3.63	1	0	0	1	1	1
176	57	3	2	2	3	2	1	1	0	0	0	1	1	2	144	76	1.49	58.4	26.31	85	2.81	1.37	1.02	3.09	1	0	0	1	1	1
177	61	4	2	3	3	1	2	1	0	0	0	1	1	1	136	82	1.53	66.9	28.58	95	2.66	1.39	0.84	2.87	1	0	0	1	1	1
178	44	2	2	2	3	2	2	1	0	0	0	1	1	1	158	88	1.52	73	31.6	105	4.22	0.83	0.8	2.25	1	0	0	1	1	1
179	74	4	2	3	3	1	1	0	0	0	0	1	1	2	135	64	1.52	71.7	31.03	107	3.29	1.23	1.23	4.47	1	0	0	1	1	1
181	38	1	1	2	3	2	2	0	1	1	0	2	2	1	138	91	1.61	75	28.93	101	2.15	0.94	0.63	2.69	1	0	0	1	1	1
182	30	1	1	2	3	3	2	1	1	0	0	2	1	1	145	75	1.6	70.4	27.5	89	2.41	1.23	0.83	4.34	1	0	0	1	0	0
184	46	2	1	2	3	2	2	1	1	1	0	2	2	3	129	71	1.78	106.7	33.68	120	6.27	1.82	1	6.73	0	1	1	0	1	1
10001	58	3	2	1	2	3	1	0	1	0	0	1	1	1	143	87	1.71	63.8	21.8	80	5	1.81	1.35	4.2	1	0	1	0	1	1
10002	55	3	2	3	2	3	1	1	0	0	0	1	1	3	133	69	1.56	64.9	26.7	100	5.1	1.44	1.31	5.4	1	0	0	0	1	0
10003	71	4	1	2	2	2	1	0	0	0	0	2	1	3	140	78	1.69	79.6	26.8	104	6.5	0.91	1.12	4.1	1	1	0	0	1	1
10004	69	4	2	2	2	3	1	0	1	0	0	1	1	3	122	73	1.58	69.7	27.7	88	5.1	0.66	1.8	5.3	0	0	0	0	1	0
10005	47	2	2	2	2	2	2	0	0	0	1	1	1	1	138	81	1.66	61.5	22.3	75	5.1	0.91	1.46	6.1	1	0	0	0	0	0
10006	43	2	2	2	2	2	2	0	1	0	0	1	1	1	112	67	1.53	57.6	24.4	78	5.1	1.3	1.42	5.5	0	0	0	0	0	0
10007	59	3	2	2	2	3	1	0	1	0	0	1	1	1	155	92	1.55	70	29.1	91	4.7	2.52	1.09	4.6	1	0	1	1	1	1
10008	72	4	2	3	2	1	1	1	0	0	1	1	1	2	133	61	1.55	58.9	24.6	88	4.8	0.79	1.5	4.5	1	0	0	0	1	0
10009	58	3	2	2	2	3	1	1	0	0	0	1	1	1	115	72	1.53	45.8	19.2	69	4.8	1.06	2.14	5.8	0	0	0	0	0	0
10010	49	2	1	2	2	3	2	1	1	0	0	1	1	2	120	72	1.76	67.9	21.8	73	4.8	0.76	1.59	4.5	0	0	0	0	0	0
10011	56	3	2	2	2	3	1	0	0	0	0	1	2	2	127	80	1.49	51.4	23.1	74	4.8	1.47	1.49	6.2	0	0	0	0	0	0
10013	48	2	2	2	2	2	2	1	1	0	0	1	1	2	119	79	1.51	45.1	19.6	67	4.6	0.8	1.71	4.2	0	0	0	0	0	0
10014	55	3	1	2	2	3	1	1	1	0	0	1	1	3	124	69	1.61	66	25.2	86	4.5	0.81	1.71	4.4	0	0	0	0	0	0
10015	43	2	2	2	2	1	2	0	0	0	1	1	1	3	143	96	1.47	52.6	23.7	71	5.1	1.69	1.49	5.5	1	0	0	0	0	0
10016	57	3	2	2	2	3	2	0	1	0	0	1	2	1	113	75	1.52	66.2	28.5	71	5.1	1.01	1.59	8.8	0	0	0	0	0	0
10017	59	3	1	2	2	2	2	0	1	0	0	2	1	1	133.24	79.94	1.64	86.4	31.9	101	5.4	1.35	1.38	6	1	0	0	0	1	0
10018	66	4	1	2	2	3	1	1	1	0	0	2	1	2	157	79	1.69	90.6	31.5	104.855	4	0.93	1.29	4.6	1	0	0	0	1	0
10019	80	4	1	2	2	3	1	1	0	1	1	1	2	1	132	69	1.61	63.8	24.5	92	5.6	2.83	1.07	5.5	1	1	1	0	1	1
10020	62	4	2	1	2	3	1	0	0	0	0	1	1	2	105	74	1.53	43.8	18.7	68	4.9	0.98	2.54	6.9	0	0	0	0	0	0
10021	28	1	1	1	2	3	2	1	1	0	0	1	1	2	122	79	1.74	72.3	23.9	88	6	2.03	1.2	5.7	0	1	1	0	0	0
10022	64	4	1	2	2	3	1	0	1	0	0	2	1	1	147	93	1.7	92.7	32	106	6	2.03	1.2	5.7	1	1	1	0	1	1
10023	58	3	2	2	2	2	1	1	0	0	0	1	1	2	128	78	1.52	61	26.4	86	5.4	2.18	1.51	5.3	0	0	1	0	1	0
10024	68	4	2	2	2	3	1	1	1	0	1	1	1	2	119	82	1.49	58.1	25.9	84	7.3	2.04	1.36	4.4	0	1	1	0	1	1
10025	70	4	2	3	2	2	1	1	1	0	1	1	1	3	150	83	1.57	64.1	26.1	83	4.7	1.04	1.43	4.1	1	0	0	0	1	0
10026	63	4	2	2	2	2	1	1	0	0	0	1	1	2	158	64	1.57	66.5	27.1	95	5.7	1.87	1.27	5.2	1	1	1	1	1	1
10027	42	2	2	2	2	3	2	0	1	0	0	1	1	1	151	94	1.62	54.7	20.8	79	5.1	0.76	1.69	5.9	1	0	0	0	0	0
10028	67	4	2	2	2	2	1	0	0	0	0	1	2	3	120	72	1.63	60.2	22.66	80	5.1	1.43	2	6.2	0	0	0	0	1	0
10029	61	4	2	2	2	3	1	0	0	0	0	1	1	3	160	82	1.58	61.3	24.7	89	5.6	1.84	2.13	7	1	1	1	0	1	1
10030	83	4	1	2	2	1	1	0	0	0	0	2	1	1	139	69	1.7	70.8	24.3	97	5.4	1.04	1.24	3.8	1	0	0	0	1	0
10031	72	4	2	2	2	2	1	0	0	0	0	1	1	2	141	85	1.51	51	22.6	79	5.5	0.9	1.64	5.1	1	0	0	0	0	0
10033	62	4	2	2	2	2	1	0	0	0	0	1	1	2	125	62	1.51	46.1	20	76	4.5	1.37	1.78	6.1	0	0	0	0	0	0
10034	66	4	2	1	2	2	1	1	0	0	1	1	1	1	133	73	1.41	35.5	17.8	63	6.3	0.89	2.11	4.9	1	1	0	0	0	0
10035	57	3	2	1	2	2	1	0	0	0	0	1	1	2	122	72	1.53	52.2	22.3	73	4.6	1.25	1.74	5.3	0	0	0	0	0	0
10036	56	3	2	2	2	3	1	0	0	0	0	1	1	1	150	87	1.57	84.6	34.2	105	4.6	1.32	1.32	5.3	1	0	0	0	1	0
10037	53	3	2	2	2	2	2	0	0	0	0	1	1	1	112	79	1.55	48	19.98	69	5.1	1.15	1.55	5.5	0	0	0	0	0	0
10038	55	3	1	2	2	3	2	0	1	0	0	1	1	2	141	89	1.66	65.8	23.7	87	4.9	0.75	1.7	4.2	1	0	0	0	0	0
10039	67	4	1	2	2	2	1	0	1	0	1	1	1	2	130	75	1.64	65.1	24.1	88	4.9	2.17	1.34	7.6	1	0	1	0	0	0
10040	44	2	2	1	2	2	2	0	1	0	1	1	1	2	124	69	1.61	66	25.2	86	4.9	1.35	1.15	5.9	0	0	0	1	1	0
10041	60	4	1	2	2	1	2	1	1	0	1	1	1	1	125	76	1.72	80.1	26.9	92	5.3	0.87	1.94	5.3	0	0	0	0	1	0
10042	38	1	2	3	2	2	2	1	1	0	1	1	1	2	145	85	1.55	49.7	20.5	66	5.3	0.7	1.82	5.5	1	0	0	0	0	0
10043	68	4	2	2	2	1	1	1	1	0	0	1	1	2	183	73	1.57	63.1	25.5	90	5.1	2.07	1.58	6.4	1	0	1	0	1	1
10044	60	4	2	1	2	2	2	0	0	0	0	1	1	2	128	78	1.53	54.4	23.2	85	4.7	1.75	1.43	6.8	0	0	1	0	1	0
10045	62	4	1	2	2	3	1	1	0	0	0	1	1	3	128	77	1.62	66.5	25.4	90	4.8	1.94	1.26	6.8	0	0	1	0	1	0
10046	70	4	1	2	2	2	1	1	0	1	0	1	1	2	147	81	1.61	76.9	29.67	98	5.4	2.04	1.45	5	1	0	1	0	1	1
10047	75	4	1	2	2	3	1	0	0	0	0	1	1	1	152	74	1.59	65.9	26.07	91	10	2.82	1.03	5.4	1	1	1	0	1	1
10048	63	4	2	3	2	2	1	1	1	0	0	1	1	2	148	72	1.55	42	17.48	71	4.3	0.68	2.23	5.1	1	0	0	0	0	0
10049	50	3	2	2	2	3	2	1	0	0	0	1	1	2	145	89	1.62	90.4	34.2	101	5.5	1.08	1.46	5.2	1	0	0	0	1	0
10050	70	4	2	2	2	1	1	1	0	1	0	1	1	1	149	72	1.48	56.9	25.98	88	5.7	1.11	1.85	5.1	1	1	0	0	1	1
10051	66	4	2	2	2	2	1	1	1	0	1	1	1	2	116	67	1.55	53.1	22	89	4.9	1.28	1.43	5	0	0	0	0	1	0
10052	18	1	1	1	2	3	1	0	1	1	0	1	1	2	110	76	1.69	58.9	20.5	72	4.4	1.79	1.45	4.6	0	0	1	0	0	0
10053	61	4	1	2	2	2	2	0	0	0	0	1	1	3	123	81	1.63	57.4	21.5	79	4.1	1.18	1.65	4.4	0	0	0	0	0	0
10054	68	4	2	3	2	2	1	0	1	0	0	1	1	2	185	104	1.55	52.7	21.1	70	5	1.13	2.01	5.6	1	0	0	0	0	0
10055	26	1	1	1	2	3	2	0	1	1	0	1	1	3	118	78	1.74	69.2	22.5	73	4.3	0.82	1.07	3.7	0	0	0	0	0	0
10056	70	4	1	3	2	2	1	1	1	0	0	1	1	3	144	78	1.6	68	25.8	95	4.7	0.76	1.76	5.6	1	0	0	0	1	0
10057	65	4	1	2	2	1	1	1	1	1	0	1	1	2	122	70	1.63	64.8	24.2	88	11.9	1.62	1.4	5.1	0	1	0	0	0	0
10058	65	4	2	2	2	1	1	1	1	0	0	1	1	2	143	87	1.51	53.6	23.5	79	5.2	1.04	1.82	4.8	1	0	0	0	0	0
10059	64	4	2	2	2	2	2	0	0	0	0	1	1	3	118	61	1.54	49.7	20.8	78	5.4	1.4	2.45	5.1	0	0	0	0	0	0
10060	57	3	2	2	2	1	1	1	1	0	0	1	1	2	109	61	1.51	52.2	22.9	78	4.3	0.74	1.69	5.4	0	0	0	0	0	0
10061	64	4	2	2	2	2	1	0	1	1	1	1	2	1	137	82	1.53	52.6	22.4	81	5.3	1.15	1.58	4.8	1	0	0	0	1	0
10062	33	1	2	2	2	2	1	1	0	0	0	2	1	1	110	68	1.5	58.6	26.04	80	4.8	1.23	1.42	5.6	0	0	0	0	1	0
10063	62	4	1	2	2	2	2	1	0	0	0	1	1	1	111	73	1.67	68.6	24.59	87	4.8	1.86	1.45	7.8	0	0	1	0	0	0
10064	55	3	2	2	2	3	2	0	1	0	0	1	1	2	99	68	1.55	53.3	21.9	79	4.6	0.62	1.77	5	0	0	0	0	0	0
10065	46	2	2	2	2	2	2	1	0	0	1	1	1	3	129	80	1.5	56.6	24.9	74	4.7	0.93	1.85	6.8	0	0	0	0	0	0
10066	57	3	2	1	2	2	2	1	1	0	0	1	1	1	154	83	1.57	54.4	21.8	82	4.6	2.22	2.47	8.5	1	0	1	0	1	1
10067	56	3	2	2	2	2	2	0	1	0	1	1	2	3	114	81	1.6	63.8	24.7	88	5.4	0.91	1.88	6.6	0	0	0	0	1	0
10068	60	4	2	1	2	2	2	0	1	0	0	1	2	2	125	65	1.56	46.5	18.9	72	4.6	0.98	4.24	7.4	0	0	0	0	0	0
10069	62	4	2	2	2	2	1	0	0	0	0	1	1	1	105	60	1.56	43.7	17.7	69	5	0.58	1.93	5.1	0	0	0	0	0	0
10070	50	3	2	3	2	2	1	1	0	0	0	1	1	3	104	62	1.51	55.4	24.1	79	4.1	0.84	1.44	5	0	0	0	0	0	0
10071	48	2	1	2	2	3	2	0	0	0	1	1	1	1	122	79	1.76	81.5	26	96	4.4	0.86	1.64	6.1	0	0	0	0	1	0
10072	59	3	2	1	2	2	2	0	1	0	0	1	1	2	132	76	1.49	55.6	24.9	82	4.6	0.97	1.33	4.8	1	0	0	0	1	0
10073	68	4	1	1	2	2	2	0	0	0	0	1	1	1	139	78	1.64	80	29.6	105	6.8	2.04	1.39	5	1	1	1	0	1	1
10074	58	3	2	2	2	2	1	0	0	0	1	1	1	2	129	79	1.57	58.1	23.4	84	4.7	1.11	1.2	5.7	0	0	0	1	1	0
10075	84	4	2	3	2	1	1	0	0	1	0	1	1	1	147	65	1.5	55.2	24.3	76	4.8	1.92	1.12	5.6	1	0	1	1	0	1
10077	62	4	1	2	2	3	2	0	0	0	0	1	1	1	150	97	1.57	62.9	25.5	94	4.8	1.31	1.78	6.1	1	0	0	0	1	0
10078	60	4	2	2	2	1	1	1	0	0	0	1	1	1	165	86	1.47	66.6	30.8	92	4.9	1.17	2.34	6.3	1	0	0	0	1	0
10079	58	3	2	2	2	1	1	1	0	0	0	1	1	2	121	67	1.61	65.5	25.2	89	4.8	1.68	1.38	4.9	0	0	0	0	1	0
10080	45	2	2	2	2	2	2	1	0	0	0	1	1	2	99	61	1.53	42.6	18	72	4.4	0.8	2.45	5.5	0	0	0	0	0	0
10081	50	3	2	2	2	2	1	1	1	0	1	2	2	2	126	77	1.57	57.2	23.1	88	4.5	0.74	2.34	5.9	0	0	0	0	1	0
10082	73	4	2	1	2	2	1	0	0	0	0	1	1	2	137	80	1.57	51.3	20.6	81	4.3	0.92	3.14	6.2	1	0	0	0	1	0
10083	34	1	2	1	2	2	2	1	1	0	1	1	1	1	145	95	1.59	82.4	32.6	100	4.9	1.85	1.07	5	1	0	1	1	1	1
10088	63	4	2	1	2	2	1	0	0	0	0	1	1	2	122	72	1.59	59.4	23.3	80	4.3	2.04	1.36	7.2	0	0	1	0	1	0
10089	59	3	2	2	2	2	2	1	0	0	0	1	1	3	156	95	1.59	58.4	23.4	87	5.2	1.37	1.61	6.4	1	0	0	0	1	0
10090	55	3	2	2	2	2	2	0	0	0	0	1	1	1	184	99	1.54	56.2	23.7	88	4.9	1.15	1.48	5.1	1	0	0	0	1	0
10091	67	4	1	2	2	2	2	0	0	0	0	1	1	1	121	73	1.71	71.1	24.3	94	5.1	0.75	1.45	3.6	0	0	0	0	1	0
10092	72	4	1	2	2	2	2	1	1	0	1	1	1	1	134	72	1.61	68.1	26.1	95	4.2	0.87	0.65	2.7	1	0	0	1	1	1
10093	73	4	1	2	2	3	1	0	0	0	0	1	1	2	115	74	1.61	55.9	21.6	84	5.2	1.55	1.4	6.6	0	0	0	0	0	0
10094	62	4	1	2	2	2	1	1	0	0	1	1	1	1	136	64	1.57	64	25.7	94	5.9	1.88	1.2	5.8	1	1	1	0	1	1
10096	22	1	1	1	2	3	2	1	0	0	0	1	1	2	115	68	1.61	58.9	22.7	79	4.1	0.73	0.97	3.7	0	0	0	1	0	0
10097	58	3	1	2	2	2	2	1	0	0	0	1	1	3	150	82	1.61	69.9	26.9	91	4.5	1.35	1.11	5.4	1	0	0	0	1	0
10098	49	2	2	2	2	2	1	1	0	0	0	1	2	2	105	66	1.52	50.6	22	80	4.3	0.84	1.74	5.8	0	0	0	0	1	0
10099	51	3	2	2	2	2	1	0	0	0	0	1	1	2	128	82	1.57	62.2	25	88	4.7	1.6	1.61	6.8	0	0	0	0	1	0
10100	53	3	2	2	2	2	1	0	1	1	0	1	1	2	105	69	1.56	47.7	19.7	80	4.8	0.85	1.66	5.2	0	0	0	0	1	0
10101	53	3	2	2	2	1	1	1	0	0	0	1	1	2	114	71	1.51	48.6	21.5	70	4.8	0.81	2.03	5.8	0	0	0	0	0	0
10102	62	4	2	2	2	2	1	0	1	0	0	1	1	1	141	93	1.54	68.2	28.8	95	4.8	1.41	1.75	6.9	1	0	0	0	1	0
10103	65	4	2	2	2	2	2	0	1	0	0	1	1	2	166	89	1.59	70.7	27.7	95	6.4	1.12	1.46	5.5	1	1	0	0	1	1
10104	61	4	2	2	2	2	1	1	0	0	1	1	1	3	107	64	1.51	52.8	22.8	84	4.4	0.77	1.71	6.6	0	0	0	0	1	0
10105	50	3	2	2	2	2	2	0	0	0	0	1	1	2	128	77	1.46	49.7	23.2	80	4.2	1.09	1.56	5.6	0	0	0	0	1	0
10106	51	3	2	1	2	2	2	1	1	0	0	1	1	2	157	93	1.65	61	22.3	80	4.9	1.44	1.42	7.5	1	0	0	0	1	0
10108	59	3	1	2	2	2	2	1	1	0	0	1	1	3	164	98	1.72	83.9	28.1	101	4.9	1.08	1.2	4.7	1	0	0	0	1	0
10109	55	3	1	2	2	2	2	0	1	1	0	1	1	1	137	89	1.65	63	23.6	91	5.2	3.26	1.35	6.6	1	0	1	0	1	1
10110	53	3	1	2	2	2	2	0	1	0	0	1	1	3	130	92	1.64	83.6	31	108	7.2	4.15	1.03	4.8	1	1	1	0	1	1
10111	55	3	1	2	2	1	2	1	0	0	0	1	1	2	153	76	1.64	58.7	21.8	85	4.7	1.14	1.29	4.1	1	0	0	0	0	0
10112	53	3	2	3	1	1	2	0	0	0	0	1	1	2	165	90	1.54	56.1	23.3	85	4.4	0.84	1.47	4.6	1	0	0	0	1	0
10113	61	4	1	2	2	2	2	0	1	0	0	1	1	2	123	66	1.66	65.1	23.6	94	4.5	0.89	1.33	6.6	0	0	0	0	1	0
10114	78	4	1	2	2	3	1	0	1	0	0	1	1	2	160	82	1.71	72.3	24.7	101	5.3	1.56	1.66	7.1	1	0	0	0	1	0
10115	66	4	1	2	2	2	1	0	0	0	1	1	1	2	129	76	1.58	56.8	22.7	82	6.3	1.12	1.76	6.7	0	1	0	0	0	0
10116	68	4	2	2	2	2	2	1	1	0	0	1	1	3	142	79	1.51	49.4	21.7	74	4.8	0.95	2.09	6.1	1	0	0	0	0	0
10117	74	4	1	2	2	2	2	0	1	0	0	1	2	3	127	74	1.69	67	24.6	91	4.7	1.08	1.42	4.7	0	0	0	0	1	0
10119	39	1	2	2	2	2	2	1	1	1	0	1	1	3	108	66	1.59	68	26.9	94	5.2	0.63	1.84	5.8	0	0	0	0	1	0
10121	41	2	2	1	2	2	2	0	1	0	0	1	1	3	136	82	1.68	58.2	20.3	84	4.7	1.04	2	6.5	1	0	0	0	1	0
10122	41	2	2	1	2	2	2	1	1	0	0	1	1	1	148	89	1.57	77.6	31.2	98	5.2	2.15	1.49	5.8	1	0	1	0	1	1
10124	24	1	1	1	2	3	2	0	1	0	0	1	2	1	174	127	1.63	84.4	31.7	98	4.3	1.26	1.14	5.6	1	0	0	0	1	0
10126	82	4	2	2	2	1	1	0	0	0	0	1	1	2	170	79	1.44	60.8	29.3	105	5.5	2.56	0.98	6.4	1	0	1	1	1	1
10127	64	4	2	3	2	3	1	0	0	1	0	1	1	3	144	88	1.48	60.4	27.2	95	4.3	1.32	2.18	5.5	1	0	0	0	1	0
10128	62	4	2	1	2	3	1	0	0	0	0	1	1	2	155	86	1.55	50.3	20.9	81	5.7	0.96	1.3	5.6	1	1	0	0	1	1
10129	65	4	2	1	2	2	1	0	0	0	0	1	1	3	141	72	1.48	46.3	21.2	80	5.3	1.01	1.7	6.4	1	0	0	0	1	0
10130	70	4	2	1	2	3	1	0	0	0	0	1	1	1	159	92	1.48	41.9	18.9	77	5.2	1.17	2.82	6.6	1	0	0	0	0	0
10131	20	1	2	1	2	3	1	1	1	0	0	1	2	2	99	63	1.53	58.6	25	77	5	0.45	1.8	5.2	0	0	0	0	0	0
10132	50	3	2	3	2	2	2	0	1	0	1	1	1	2	122	76	1.55	60.8	23.1	84	4.6	0.8	1.9	6.2	0	0	0	0	1	0
10133	48	2	2	2	2	3	2	1	1	0	0	1	1	2	127	78	1.77	84.5	26	100	4.3	0.98	1.51	5.3	0	0	0	0	1	0
10134	58	3	2	2	2	2	2	1	1	0	0	1	2	1	103	65	1.49	46.3	20.6	82	4.6	1	1.84	5.9	0	0	0	0	1	0
10135	59	3	1	2	2	2	2	0	1	0	0	1	1	1	130	86	1.63	63.4	23.8	88	5.2	1.79	1.04	5.4	1	0	1	0	0	0
10136	63	4	2	2	2	3	1	0	0	0	1	2	1	2	144	86	1.5	51.3	22.3	84	4.9	1.36	1.49	5.6	1	0	0	0	1	0
10137	54	3	2	2	2	2	2	1	1	0	0	1	2	2	134	82	1.56	66.8	27.4	92	4.9	0.66	1.71	4.2	1	0	0	0	1	0
10138	62	4	1	2	2	3	1	1	1	0	0	1	2	2	157	92	1.64	55.7	20.6	81	5.3	0.71	1.83	4.6	1	0	0	0	0	0
10139	54	3	2	2	2	2	2	0	1	0	0	1	1	2	98	58	1.55	54.8	22.6	79	4.8	2.18	1.44	5.8	0	0	1	0	0	0
10140	55	3	1	2	2	2	2	0	1	0	1	1	1	2	159	89	1.69	69	24.1	88	5.9	1.77	1.11	6.5	1	1	1	0	0	1
10141	62	4	1	2	2	2	1	0	0	0	0	2	2	2	178	95	1.66	66	23.6	87	4.7	1.81	1.37	5.1	1	0	1	0	0	0
10142	64	4	2	2	2	2	1	0	1	0	0	1	1	2	151	90	1.49	50	22.5	80	5.4	1.68	1.15	5.8	1	0	0	1	1	1
10143	26	1	2	1	2	3	2	0	1	0	0	1	1	1	131	85	1.53	81.4	34.8	116	4.6	1.78	1.3	5.1	1	0	1	0	1	1
10144	66	4	2	2	2	2	1	1	0	0	0	1	1	2	113	70	1.56	44.4	18.2	72	4.4	0.66	2.34	5	0	0	0	0	0	0
10145	46	2	1	2	2	3	2	1	1	0	0	1	2	1	133	91	1.71	68.1	23.3	88	5.4	0.63	1.89	4.9	1	0	0	0	0	0
10146	58	3	2	2	2	2	1	0	1	0	0	1	1	1	114	69	1.6	61.1	23.9	79	5.2	2.6	2.12	7.4	0	0	1	0	0	0
10147	24	1	1	1	2	3	2	1	1	0	1	1	2	3	139	85	1.68	80.4	28.5	101	5.2	0.59	1.32	4.7	1	0	0	0	1	0
10151	68	4	1	2	2	2	1	0	1	0	0	1	1	2	134	78	1.67	55.6	19.8	81	5	1.02	1.58	7	1	0	0	0	0	0
10152	45	2	2	2	2	2	2	0	1	0	0	1	1	1	136	74	1.57	74.8	30.3	95	5.1	2.61	1.29	7	1	0	1	1	1	1
20151	34	1	1	1	2	3	2	0	0	0	1	1	1	2	115	57	1.72	61.1	20.65	73	5	0.57	2.2	6.8	0	0	0	0	0	0
20152	80	4	1	2	2	1	1	0	0	0	0	1	1	2	166	90	1.57	73.2	29.7	100	5.8	2.62	0.97	5	1	1	1	1	1	1
20153	57	3	1	2	2	1	2	1	1	1	1	2	2	3	140	77	1.58	56.6	22.67	72	5.3	1.46	1.17	5.6	1	0	0	0	0	0
20154	70	4	1	2	2	1	1	1	0	0	0	1	2	2	118	55	1.63	44.3	16.67	63	4.8	0.86	2.05	6.8	0	0	0	0	0	0
20155	69	4	2	2	2	1	1	0	0	0	0	1	1	1	117	58	1.51	48.1	21.1	74	4.9	1.21	2.18	5.2	0	0	0	0	0	0
20157	57	3	2	2	2	2	1	1	0	0	0	1	1	2	111	62	1.53	59.5	25.42	78	4.4	1.26	1.41	5.1	0	0	0	0	0	0
20158	68	4	2	2	2	1	1	1	0	0	0	1	1	1	133	78	1.5	43	19.11	65	5.4	2.06	1.32	6.3	1	0	1	0	0	0
20160	58	3	1	2	2	2	2	0	1	0	0	1	1	1	136	86	1.66	84.8	30.77	96	5.1	1.76	1.17	6.2	1	0	1	0	1	1
20161	18	1	1	1	2	2	2	1	0	0	1	1	1	3	134	107	1.58	44.9	17.99	61	3.9	0.47	1.68	4.5	1	0	0	0	0	0
20162	59	3	2	2	2	2	1	1	0	0	0	1	1	2	116	62	1.58	56.2	22.51	71	5.1	1.8	1.56	5.7	0	0	1	0	0	0
20166	57	3	2	2	2	1	2	0	1	1	1	1	1	1	130	75	1.57	48.2	19.55	62	4.7	0.67	1.66	5.8	1	0	0	0	0	0
20168	21	1	2	1	2	2	2	1	1	0	1	1	1	1	99	62	1.52	37.4	16.19	59	4.5	0.76	1.48	5.3	0	0	0	0	0	0
20170	20	1	2	1	2	2	1	1	0	0	0	1	1	1	101	62	1.43	47.4	23.18	60	4.3	0.66	1.6	4.6	0	0	0	0	0	0
20175	41	2	2	2	2	3	1	0	1	0	0	1	1	1	119	78	1.62	56.5	21.53	69	5.2	1.29	1.97	5.8	0	0	0	0	0	0
20177	54	3	1	2	2	2	2	0	1	0	0	1	1	2	120	71	1.69	65.3	22.86	75	5	0.76	1.67	7.3	0	0	0	0	0	0
20178	77	4	1	2	2	2	1	0	0	0	0	1	1	2	132	66	1.61	58	22.38	77	5.3	0.88	1.8	6.3	1	0	0	0	0	0
20181	71	4	1	2	2	1	1	1	0	0	0	1	1	3	146	57	1.62	68.8	26.22	91	6.1	1.48	1.41	6.1	1	1	0	0	1	1
20182	54	3	2	2	2	2	1	0	0	0	0	1	1	2	108	65	1.62	50.9	19.39	68	4.4	1.7	1.46	5.6	0	0	1	0	0	0
20183	29	1	2	1	2	3	2	1	1	1	0	1	1	2	98	69	1.62	45	17.15	60	4.7	0.45	1.71	5.1	0	0	0	0	0	0
20184	58	3	1	2	2	3	2	1	1	0	0	1	2	2	138	78	1.83	132.8	39.65	116	5.8	0.83	1.56	3.8	1	1	0	0	1	1
20186	57	3	2	2	2	3	1	0	0	0	0	1	1	1	130	78	1.54	47.9	20.2	65	5.7	1.4	1.71	5.2	1	1	0	0	0	0
20189	52	3	1	2	2	2	2	1	1	0	0	1	1	3	115	67	1.6	51.5	20.12	72	4.7	0.93	2.52	7.8	0	0	0	0	0	0
20190	43	2	1	1	2	2	2	0	1	0	0	1	1	1	142	87	1.65	68.7	25.23	80	4.4	1.3	1.52	5.5	1	0	0	0	0	0
20193	58	3	2	2	2	2	1	1	0	0	1	1	1	3	126	77	1.49	61.4	27.66	86	13	1.31	1.67	6.6	0	1	0	0	1	0
20196	51	3	1	1	2	2	2	1	0	0	1	2	1	3	128	76	1.68	63	22.32	76	4.8	1.73	1.16	6.6	0	0	1	0	0	0
20197	47	2	1	1	2	1	1	0	0	0	1	1	1	3	116	77	1.58	60.2	24.11	78	4.6	1.06	1.91	5.6	0	0	0	0	0	0
20198	48	2	2	2	2	2	1	1	0	0	1	1	1	3	108	74	1.47	74.3	34.38	87	5.7	0.7	1.8	5.2	0	1	0	0	1	0
20199	65	4	2	2	2	1	1	1	0	0	1	1	2	2	176	109	1.56	65.3	26.83	82	7	3.79	1.06	6.5	1	1	1	1	1	1
20200	28	1	1	1	2	3	1	0	0	0	1	1	1	1	115	73	1.67	50.3	18.04	68	5.7	1.07	1.17	5	0	1	0	0	0	0
20201	57	3	1	2	2	2	2	0	1	0	0	2	2	1	145	82	1.71	65	22.23	76	5	0.87	2.5	7.7	1	0	0	0	0	0
20202	22	1	1	1	2	3	1	0	1	0	0	1	1	1	124	77	1.69	52.5	18.38	66	4.7	0.74	1.53	3.7	0	0	0	0	0	0
20203	74	4	2	2	2	1	1	0	0	0	0	1	1	2	166	91	1.6	56.9	22.23	82	5	1.73	1.34	7.3	1	0	1	0	1	1
20204	57	3	2	2	2	3	2	1	0	0	0	1	1	2	105	67	1.52	49.2	21.3	65	4.7	1.8	1.87	7.3	0	0	1	0	0	0
20205	45	2	1	1	2	2	2	1	1	0	0	2	2	2	141	90	1.71	70	23.94	80	4.8	1.08	1.49	5	1	0	0	0	0	0
20207	53	3	1	2	2	2	2	0	1	0	1	2	1	1	136	84	1.72	64.6	21.84	74	4.5	1.16	0.97	4.4	1	0	0	1	0	0
20208	64	4	1	2	2	1	2	0	0	0	0	1	1	3	89	64	1.67	55.1	19.76	72	5	0.74	2.46	5.5	0	0	0	0	0	0
20209	26	1	2	2	2	3	2	0	1	0	0	1	1	2	103	77	1.61	56.5	21.8	64	5.1	0.49	1.87	4.8	0	0	0	0	0	0
20210	33	1	1	2	2	3	2	1	1	0	0	1	1	2	121	72	1.72	61.1	20.65	72	4.6	1.29	1.59	5.6	0	0	0	0	0	0
20212	49	2	2	2	2	2	1	1	0	0	0	1	1	2	179	101	1.57	74.7	30.31	92	9.6	1.63	1.43	6.5	1	1	0	0	1	1
20213	53	3	2	2	2	2	2	1	1	0	1	1	1	2	109	61	1.58	48.9	19.59	64	4.4	0.72	2.28	6	0	0	0	0	0	0
20217	54	3	2	2	2	2	1	1	0	0	0	1	1	3	138	73	1.7	63.1	21.83	71	5	1.26	2.26	7.2	1	0	0	0	0	0
20218	57	3	1	2	2	3	2	1	0	0	0	2	1	2	152	95	1.8	79	24.38	86	5	1.25	1.63	5.2	1	0	0	0	0	0
20220	48	2	2	2	2	1	1	0	1	0	1	1	1	1	110	72	1.57	70.3	28.52	78	4.7	1.69	1.76	7.3	0	0	0	0	0	0
20221	20	1	2	1	2	3	1	0	1	0	1	1	1	1	116	77	1.65	59.5	21.85	65	4.5	1.44	1	4.4	0	0	0	1	0	0
20223	46	2	1	2	2	2	2	0	1	0	0	1	1	2	150	85	1.73	91.2	30.47	91	5.4	1.8	1.62	6.4	1	0	1	0	1	1
20224	49	2	2	2	2	2	1	1	0	0	0	1	1	2	120	78	1.5	53.9	23.96	65	5	0.73	1.57	5.9	0	0	0	0	0	0
20225	42	2	1	1	2	3	2	1	0	0	0	1	1	1	134	86	1.73	48.7	16.27	58	4.4	1.44	1.42	4.8	1	0	0	0	0	0
20226	37	1	2	2	2	3	2	0	1	0	0	1	1	1	127	79	1.58	60.2	24.11	75	4.6	0.96	1.61	5.6	0	0	0	0	0	0
20227	67	4	2	2	2	1	1	1	0	0	0	1	1	2	161	91	1.48	64	29.22	83	16.7	2.11	1.38	6.7	1	1	1	0	1	1
20228	24	1	1	1	2	3	2	0	1	0	1	2	2	1	114	68	1.67	62.7	22.48	71	4.9	0.39	1.9	4.8	0	0	0	0	0	0
20229	35	1	2	2	2	3	2	0	1	0	0	1	1	1	134	89	1.54	43.7	18.43	61	5.2	0.86	1.55	4.6	1	0	0	0	0	0
20230	63	4	1	2	2	1	2	1	0	0	0	1	1	1	137	82	1.65	66.4	24.39	86	4.9	1.25	1.12	4	1	0	0	0	0	0
20231	19	1	2	1	2	3	1	0	0	0	0	1	1	1	115	78	1.6	53.8	21.02	61	4.8	0.72	1.59	4.5	0	0	0	0	0	0
20232	42	2	2	2	2	2	1	0	0	0	0	1	1	1	116	78	1.56	48.2	19.81	63	4.9	1.01	1.78	6.3	0	0	0	0	0	0
20233	53	3	1	2	2	2	1	1	1	0	0	1	1	3	127	68	1.69	72.5	25.38	82	5.1	1.53	1.31	5.2	0	0	0	0	0	0
20234	38	1	1	1	2	3	2	0	1	1	0	1	1	3	142	92	1.65	64.7	23.76	77	5	1.7	1.05	5.5	1	0	1	0	0	0
20238	23	1	2	1	2	2	2	1	1	0	0	1	1	1	115	89	1.53	40.8	17.43	52	4.1	0.79	1.85	4.1	1	0	0	0	0	0
20239	26	1	2	2	2	2	1	0	0	0	1	1	1	1	111	72	1.58	48.6	19.47	60	5.2	0.49	1.82	4.7	0	0	0	0	0	0
20240	27	1	1	2	2	2	2	0	1	0	0	1	1	2	110	53	1.62	48.1	18.33	61	4.8	0.58	1.23	4.5	0	0	0	0	0	0
20242	49	2	1	2	2	2	2	0	1	0	0	2	1	1	145	80	1.78	82	25.88	88	4.9	0.86	1.04	5.5	1	0	0	0	0	0
20245	72	4	2	2	2	1	1	1	1	0	0	1	1	2	139	77	1.53	65.6	28.02	92	5.4	1.72	1.75	5.1	1	0	1	0	1	1
20246	31	1	2	1	2	3	2	0	1	0	0	1	1	1	107	68	1.56	43.4	17.83	60	5	0.75	1.97	5.4	0	0	0	0	0	0
20248	52	3	2	2	2	2	1	0	0	0	0	1	1	2	104	62	1.58	56.4	22.59	70	5.7	1.28	1.69	6	0	1	0	0	0	0
20249	64	4	2	1	2	2	1	1	0	0	0	1	1	1	101	64	1.49	48.5	21.85	72	5.6	3.86	1.32	5.8	0	1	1	0	0	0
20252	24	1	2	1	2	3	2	0	1	0	0	1	2	2	102	61	1.57	46.6	18.91	62	4	0.71	1.67	4.7	0	0	0	0	0	0
20254	38	1	1	2	2	2	2	1	1	0	0	2	2	2	140	106	1.67	72.4	25.96	85	5.2	1.4	1.47	4.8	1	0	0	0	0	0
20255	48	2	2	2	2	2	2	0	0	0	0	1	1	2	143	83	1.63	66.4	24.99	75	4.9	1.35	1.83	6.4	1	0	0	0	0	0
20256	63	4	2	2	2	1	1	0	0	0	1	1	1	2	130	85	1.61	44.1	17.01	63	5.2	0.91	2.03	7.7	1	0	0	0	0	0
20260	29	1	2	2	2	3	2	0	1	0	1	1	1	2	123	76	1.56	50.2	20.63	61	5.1	1.36	2.53	7.4	0	0	0	0	0	0
20261	30	1	1	2	2	3	2	0	1	0	1	1	1	2	126	82	1.71	64.5	22.06	73	4.5	1.5	1.32	5.3	0	0	0	0	0	0
20267	46	2	1	2	2	2	2	1	1	0	0	2	1	3	125	80	1.68	67.2	23.81	77	5.3	1.11	1.34	7	0	0	0	0	0	0
20268	59	3	2	2	2	2	1	0	0	0	0	2	1	2	128	78	1.55	86.1	35.84	98	5.1	1.03	2.28	6.5	0	0	0	0	1	0
20269	21	1	2	1	2	2	1	1	1	0	0	1	1	1	130	85	1.61	65.1	25.11	70	4.7	0.7	1.28	4.4	1	0	0	1	0	0
20271	33	1	2	2	2	2	2	1	1	0	1	1	1	1	134	94	1.54	74.3	31.33	86	6.1	2.42	0.99	4.8	1	1	1	1	1	1
20272	38	1	2	2	2	2	1	1	1	0	0	2	1	3	142	91	1.47	48.1	22.26	61	4.8	0.91	1.57	6.3	1	0	0	0	0	0
20273	66	4	2	2	2	1	1	1	0	0	0	1	1	1	145	73	1.54	63.3	26.69	75	5.5	0.86	2.01	4.6	1	0	0	0	0	0
20274	55	3	1	2	2	2	2	0	1	1	1	2	1	2	148	88	1.76	93.1	30.06	108	4.8	1.54	1.23	6	1	0	0	0	1	0
30275	42	2	1	2	1	2	2	1	0	1	0	1	1	3	126	74	1.62	64.1	24.42	86	5	1.31	1.19	6.5	0	0	0	0	0	0
30278	45	2	2	2	1	2	2	1	0	0	0	1	1	2	130	82	1.46	62.1	29.13	89	11.5	0.87	2.2	8.9	1	1	0	0	1	1
30279	34	1	2	2	1	2	1	1	0	0	0	1	1	2	118	72	1.49	55.4	24.95	82	5.1	3.06	1.24	5.8	0	0	1	1	1	1
30280	56	3	2	2	1	1	1	1	0	1	0	1	1	3	143	87	1.49	74.6	33.6	99	5.7	1.38	1.75	5.5	1	1	0	0	1	1
30281	46	2	1	2	1	2	2	1	0	0	0	1	1	1	130	90	1.6	79.8	31.17	96	5.3	2.19	0.97	5.7	1	0	1	1	1	1
30282	56	3	2	2	1	1	1	0	0	0	0	1	1	1	124	74	1.59	62.9	24.88	86.43	7	1.61	1.3	7.2	0	1	0	0	1	0
30283	38	1	1	2	1	2	2	0	1	1	0	2	1	1	159	98	1.65	91.8	33.72	103	6.4	4.49	1.22	7.9	1	1	1	0	1	1
30284	47	2	2	2	1	2	2	1	0	0	0	1	1	1	180	101	1.52	58.5	25.32	78	4.9	0.68	1.79	4.1	1	0	0	0	0	0
30285	51	3	1	2	1	2	2	1	0	0	0	1	1	2	149	86	1.6	67.9	28.2	86	5.3	1.49	1.49	6.6	1	0	0	0	0	0
30286	43	2	2	2	1	2	1	1	0	1	0	1	1	1	175	111	1.53	73	31.18	85	7.5	1.42	1.16	3.8	1	1	0	1	1	1
30287	43	2	2	2	1	2	1	1	0	0	0	1	1	3	110	63	1.56	64.9	26.67	82	4.3	1.63	1.22	7.1	0	0	0	1	1	0
30288	38	1	2	2	1	2	1	1	0	0	0	1	1	2	125	91	1.55	69.2	28.6	84	5.5	1.38	1.98	4.8	1	0	0	0	1	0
30289	50	3	2	2	1	2	1	1	0	0	1	1	1	1	167	100	1.52	71.5	30.95	87	6.6	1.2	1.65	6.2	1	1	0	0	1	1
30291	54	3	2	2	1	1	1	0	0	0	0	1	1	3	156	86	1.44	59.1	28.5	88	5.9	1.98	1.91	8.8	1	1	1	0	1	1
30292	20	1	2	1	1	3	1	0	1	1	1	1	1	1	97	67	1.61	52	20.06	77	4.8	1.16	1.1	3.7	0	0	0	1	0	0
30293	41	2	2	2	1	1	1	1	0	0	0	1	1	2	104	72	1.53	45.8	19.57	64	5.3	1.3	1.21	4.4	0	0	0	1	0	0
30294	38	1	2	2	1	2	1	0	0	0	0	1	1	1	121	67	1.51	50.2	22.02	74	5.3	0.78	2.15	5.7	0	0	0	0	0	0
30295	60	4	2	2	1	1	1	1	0	0	0	1	1	1	139	90	1.5	53.7	23.87	85.09	5.7	1.94	1.13	6.8	1	1	1	1	1	1
30296	33	1	2	2	1	2	1	0	0	0	0	1	1	2	158	92	1.54	86.5	36.47	97	5.1	0.71	1.34	4.7	1	0	0	0	1	0
30299	47	2	2	2	1	2	1	0	0	0	0	1	1	2	131	71	1.47	59.9	27.72	86	5.5	0.69	1.53	3.5	1	0	0	0	1	0
30300	30	1	2	2	1	2	1	1	0	0	0	1	1	1	110	76	1.51	70.5	30.92	88	4.9	0.83	1.36	6.4	0	0	0	0	1	0
30301	51	3	2	2	1	2	1	1	0	0	1	1	1	1	132	77	1.6	72.8	28.44	91	11.4	1.41	1.87	5.8	1	1	0	0	1	1
30305	45	2	2	2	1	2	1	0	0	0	0	1	1	3	149	103	1.49	81.5	36.71	93	5.4	2.68	1.47	6.7	1	0	1	0	1	1
30306	44	2	2	2	1	2	1	1	0	0	0	1	1	1	119	78	1.57	45.4	18.42	70	5.4	0.75	1.91	6.2	0	0	0	0	0	0
30307	47	2	2	2	1	2	1	0	0	0	0	1	1	2	118	63	1.49	59.1	26.62	89	5.5	0.85	1.51	5.4	0	0	0	0	1	0
30309	43	2	2	2	1	2	1	1	0	1	0	1	1	1	139	84	1.56	66.8	27.45	89	5.1	0.89	1.34	4.2	1	0	0	0	1	0
30311	36	1	2	2	1	2	1	1	0	0	0	1	1	2	118	87	1.51	71.5	31.36	90	5.8	1.33	1.28	5.2	1	1	0	1	1	1
30312	51	3	2	3	1	1	1	1	0	0	1	1	1	1	140	89	1.54	50.3	21.21	65	4.9	1.11	1.69	5.7	1	0	0	0	0	0
30313	77	4	2	2	1	1	1	1	0	0	0	1	1	1	187	105	1.45	47.9	22.78	86.102	4.9	0.84	2.05	7.1	1	0	0	0	1	0
30314	49	2	2	3	1	1	1	1	0	0	0	1	1	2	134	86	1.57	55.9	22.68	83	16.1	3.73	1.66	9.4	1	1	1	0	1	1
30315	39	1	2	2	1	2	1	0	0	0	0	1	1	1	127	81	1.49	67.3	30.31	86	4.3	1.28	1.28	5.8	0	0	0	1	1	0
30316	44	2	2	2	1	2	1	1	0	0	0	1	1	1	127	81	1.56	70	28.76	85	5.4	1.04	1.15	4.6	0	0	0	1	1	0
30318	48	2	2	2	1	2	1	0	0	0	1	1	1	2	144	81	1.57	66	26.78	82	5.5	1.76	1.55	7.2	1	0	1	0	1	1
30320	42	2	2	3	1	2	1	0	0	0	0	1	1	2	159	96	1.56	84.4	34.68	100	5.6	1.93	1.5	13.3	1	1	1	0	1	1
30323	49	2	1	2	1	1	2	0	1	1	0	2	1	3	117	76	1.68	72.3	25.62	94	6.4	1.45	1.45	6.9	0	1	0	0	1	0
30324	43	2	2	2	1	1	1	1	0	1	1	1	1	1	127	89	1.58	68.6	27.48	88	5.4	0.88	1.37	5.8	1	0	0	0	1	0
30327	44	2	2	2	1	1	1	0	0	0	0	1	1	1	154	82	1.53	73	31.18	95	5.2	0.74	1.5	4.6	1	0	0	0	1	0
30328	55	3	2	2	1	2	1	0	0	0	1	1	1	3	125	75	1.41	51.2	25.75	91	4.8	1.21	2.19	9.1	0	0	0	0	1	0
30329	56	3	2	3	3	1	2	1	0	0	1	1	1	2	144	94	1.53	41	17.51	79	5.4	0.8	2.1	7.3	1	0	0	0	0	0
30330	50	3	2	2	1	2	2	0	0	0	0	1	1	1	147	80	1.59	75.7	29.94	90	5.7	0.52	2	5.7	1	1	0	0	1	1
30331	61	4	2	1	1	2	1	0	0	0	0	1	1	1	139	82	1.49	71.9	32.39	110	13.3	2.03	1.37	3.9	1	1	1	0	1	1
30332	55	3	2	3	1	1	1	0	0	0	0	1	1	1	155	86	1.52	56.9	24.63	85	11.4	1.05	1.7	5.7	1	1	0	0	1	1
30333	35	1	2	2	1	2	1	1	0	0	0	1	1	3	108	71	1.52	59.4	25.71	77	3.7	0.75	1.77	5	0	0	0	0	0	0
30335	50	3	2	2	1	2	2	0	0	0	0	1	1	2	121	86	1.49	54.6	24.59	80	5	0.9	1.68	6.4	1	0	0	0	1	0
30336	78	4	2	3	3	1	1	0	0	0	0	1	1	1	148	72	1.39	56.7	29.35	99	6.5	1.36	1.81	5.6	1	1	0	0	1	1
30337	42	2	2	2	1	2	1	0	0	0	1	1	1	2	155	92	1.53	105.5	45.07	116	5.6	2.58	1.06	6.1	1	1	1	1	1	1
30338	38	1	2	2	1	2	1	1	0	0	0	1	1	1	193	125	1.61	95.6	36.88	108	5.1	2.43	1.19	6.5	1	0	1	1	1	1
30340	35	1	2	2	1	2	1	0	1	1	1	1	2	3	127	85	1.53	79.1	33.79	94	5.5	1.12	0.95	4.4	1	0	0	1	1	1
30341	66	4	2	3	1	1	1	0	0	0	0	1	1	1	190	107	1.44	56.6	27.3	89	6.8	1.69	1.2	5.9	1	1	0	1	1	1
30342	68	4	2	3	1	1	1	1	0	0	0	1	1	1	116	64	1.54	53.4	22.52	84	12.3	4.42	1.05	5.3	0	1	1	1	1	1
30343	40	2	2	2	1	3	2	0	0	0	1	1	1	1	123	88	1.54	66	27.83	87	4.9	0.82	1.12	3.8	1	0	0	1	1	1
30344	43	2	2	2	1	2	1	1	0	0	0	1	1	3	120	84	1.49	64.7	29.14	80	5.7	1.15	1.44	3.2	0	1	0	0	1	0
30345	62	4	2	2	1	1	1	0	0	0	1	1	1	1	135	73	1.42	32.6	16.17	64	4.8	0.78	1.27	2.4	1	0	0	1	0	0
30346	59	3	2	3	1	1	1	0	0	0	0	1	1	2	125	78	1.48	50.7	23.15	83.387	5.3	1.76	1.3	6.1	0	0	1	0	1	0
30347	37	1	2	2	1	3	2	1	0	0	0	1	1	2	113	72	1.46	66.1	31.01	91	5.1	0.83	1.23	5.5	0	0	0	1	1	0
30348	45	2	2	2	1	2	1	0	0	0	0	1	1	2	128	81	1.58	55.2	22.11	79	5.1	0.58	1.69	5.4	0	0	0	0	0	0
30350	47	2	1	2	1	2	2	1	1	0	0	2	1	2	126	74	1.64	67.5	25.1	89	5.6	3.28	1.19	6.9	0	1	1	0	0	0
30352	44	2	2	2	1	2	1	0	0	0	1	1	1	2	140	92	1.58	80.6	32.29	97	4.7	0.7	1.85	4.7	1	0	0	0	1	0
30353	41	2	2	2	1	2	1	0	0	0	0	1	1	3	93	68	1.5	47.3	21.02	67	4.6	1.23	2.03	4.8	0	0	0	0	0	0
30354	63	4	1	2	1	1	1	0	0	0	0	2	1	2	107	77	1.71	45.6	15.59	69	4.3	0.73	1.87	5.5	0	0	0	0	0	0
30355	57	3	1	2	1	1	1	1	0	0	0	1	1	3	159	97	1.51	65.3	28.64	94	16.4	1.25	1.47	6	1	1	0	0	1	1
30356	43	2	1	2	1	2	2	1	0	0	0	2	1	1	152	100	1.62	78.3	29.84	93	5.3	0.81	1.3	5.5	1	0	0	0	1	0
30358	33	1	2	2	1	2	1	1	1	0	1	1	1	1	110	76	1.55	75.3	31.34	89	4.9	0.98	1.41	4.3	0	0	0	0	1	0
30359	48	2	1	2	1	2	2	0	0	1	0	1	1	2	122	83	1.62	66.2	25.22	82	5	1.23	1.39	7.1	0	0	0	0	0	0
30360	31	1	1	1	1	3	2	1	0	1	1	1	1	2	129	81	1.73	74.7	24.96	95	4.6	1.66	1.1	4.7	0	0	0	0	1	0
30361	50	3	2	3	1	2	2	1	0	0	0	1	1	1	138	72	1.6	78.9	30.82	93	5.4	0.67	1.26	3.2	1	0	0	1	1	1
30362	39	1	2	2	1	2	1	1	0	1	0	1	1	3	136	95	1.56	83.6	34.35	100	5.5	2.5	1.05	5.3	1	0	1	1	1	1
30363	37	1	2	2	1	2	1	0	0	1	0	1	1	1	137	94	1.6	51.1	19.96	66	4.7	1	1.43	6.5	1	0	0	0	0	0
30364	57	3	1	2	1	2	1	0	0	0	0	2	1	3	133	80	1.64	69.2	25.73	87	5.5	1.1	1.4	6.3	1	0	0	0	0	0
30365	46	2	2	2	1	2	1	1	0	0	0	1	1	1	126	86	1.5	73.1	32.49	95	7.6	1.33	1.63	6.4	1	1	0	0	1	1
30366	65	4	1	2	1	2	1	0	0	0	1	2	1	1	126	87	1.55	52.7	21.94	78	5	1.36	1.38	5.8	1	0	0	0	0	0
30367	47	2	2	2	1	2	1	1	0	0	0	1	1	1	150	89	1.53	77.5	33.11	95	5.6	3.94	0.98	5.8	1	1	1	1	1	1
30368	41	2	1	2	1	2	2	0	1	0	1	1	1	1	141	88	1.66	88.9	32.26	100	4.9	1.01	1.22	4.5	1	0	0	0	1	0
30370	65	4	2	3	1	1	1	0	0	0	0	1	1	2	141	84	1.45	62	29.49	107	8.1	2.03	1.37	8	1	1	1	0	1	1
30371	62	4	2	2	1	2	1	0	0	0	0	1	1	1	124	74	1.46	36.9	17.31	73	4.6	3.21	1.29	6.6	0	0	1	1	0	0
30374	47	2	1	2	1	2	2	0	0	0	0	2	1	2	122	69	1.6	69.1	26.99	91	5.2	0.91	1.78	6.2	0	0	0	0	1	0
30375	57	3	1	2	1	2	2	1	0	0	0	2	1	1	118	78	1.51	56	24.56	82	5.3	0.94	1.21	5.8	0	0	0	0	0	0
30377	57	3	2	2	3	1	1	1	0	0	1	1	1	1	136	63	1.51	77.2	33.86	108	8.5	1.89	1.63	4.8	1	1	1	0	1	1
30378	37	1	2	2	1	3	2	0	0	0	0	1	1	1	137	92	1.58	73.2	29.32	89	5.1	1.35	1.68	5.8	1	0	0	0	1	0
30380	39	1	2	2	1	3	2	0	0	0	0	1	1	1	130	91	1.59	63.5	25.12	75	4.6	0.64	1.28	5.1	1	0	0	1	0	0
30381	35	1	1	2	1	2	2	1	0	0	0	2	1	3	110	65	1.64	56.4	20.97	72	5.1	1.62	1.3	6.1	0	0	0	0	0	0
30383	37	1	2	2	1	2	2	0	0	0	0	1	1	2	100	73	1.52	84.3	36.49	96	4.6	0.89	1.5	4.2	0	0	0	0	1	0
30384	54	3	1	2	1	2	2	0	0	0	0	2	1	1	142	84	1.66	70.4	25.55	93	5.4	0.84	1.77	7.2	1	0	0	0	1	0
30386	34	1	2	2	1	2	1	0	0	0	1	1	1	1	156	96	1.5861	64.7116	25.59	83.661	15.5	4.45	1.2	7.6	1	1	1	1	1	1
30387	41	2	1	2	1	2	2	0	0	0	1	1	1	1	119	77	1.65	59.9	22	77.48	4.1	1.2	1.35	4.9	0	0	0	0	0	0
30388	44	2	2	2	1	1	1	0	0	0	0	1	1	1	131	95	1.51	62.8	27.54	80	6.4	1.21	1.34	5.2	1	1	0	0	1	1
30389	35	1	2	2	1	2	1	0	0	0	0	1	1	1	117	74	1.51	70	30.7	81	5.1	0.98	1.02	5.6	0	0	0	1	1	0
30390	60	4	2	3	3	1	1	1	0	0	0	2	2	2	127	83	1.49	69.8	31.44	104	7.4	1.17	2	6.3	0	1	0	0	1	0
30391	40	2	2	2	3	2	1	0	0	0	0	1	1	1	120	71	1.48	80.1	36.57	101	5.2	1.38	0.86	5	0	0	0	1	1	0
30392	43	2	2	2	1	2	1	1	0	1	0	1	1	3	110	74	1.49	72.2	32.52	93	5.1	1.57	1.38	6.9	0	0	0	0	1	0
30394	35	1	2	2	1	2	1	1	0	0	0	1	1	1	122	89	1.5	81.2	36.09	94	4.9	1.17	1.27	7.8	1	0	0	1	1	1
30395	49	2	2	2	1	2	1	0	0	1	0	2	1	1	98	64	1.63	44	16.56	67.61	4.5	0.69	1.68	6.3	0	0	0	0	0	0
30396	46	2	2	3	1	1	1	0	0	0	1	1	1	1	173	93	1.51	71.8	31.49	95	5.4	2.83	1.12	5.2	1	0	1	1	1	1
30398	47	2	2	3	1	2	2	0	1	0	0	1	1	1	120	80	1.43	51.4	25.14	88	5.4	1.29	1.75	6.7	0	0	0	0	1	0
30399	39	1	2	2	1	3	2	0	0	0	0	1	1	1	98	63	1.54	53.3	22.47	73	4.6	1.04	1.39	5.2	0	0	0	0	0	0
30400	45	2	2	2	1	2	1	1	0	0	0	1	1	2	108	71	1.46	52	24.39	77	4.4	1.33	2.17	5.9	0	0	0	0	0	0
30401	34	1	2	2	1	2	1	0	0	0	0	1	1	2	109	69	1.41	48.4	24.34	74	4.6	3.6	1.79	6.6	0	0	1	0	0	0
30404	82	4	1	2	3	1	1	0	0	0	0	1	1	2	144	71	1.41	58.5	29.43	104	9.4	0.95	1.66	4.4	1	1	0	0	1	1
30405	63	4	1	2	1	2	1	0	0	0	1	1	1	3	128	83	1.62	69.5	26.48	100	12.5	1.68	1.51	5.5	0	1	0	0	1	0
30408	36	1	1	2	1	3	1	0	0	0	1	1	1	3	116	87	1.73	101.1	33.78	108	5.5	1.62	1.16	4.7	1	0	0	0	1	0
30409	44	2	2	2	1	2	1	0	0	0	0	1	1	1	125	78	1.47	63.6	29.43	92	4.2	1.23	1.25	6.4	0	0	0	1	1	0
30410	48	2	1	2	1	3	2	1	0	0	0	2	1	1	139	90	1.67	87.2	31.27	95	7.9	0.98	1.13	6.6	1	1	0	0	1	1
30411	48	2	2	2	1	2	2	0	0	0	1	1	1	2	94	65	1.49	52.3	23.56	67	5.1	1.55	1.24	5.5	0	0	0	1	0	0
30413	48	2	2	2	1	1	1	0	0	0	0	1	1	1	143	87	1.58	74.8	29.96	93	5.3	0.68	1.85	5	1	0	0	0	1	0
30414	50	3	2	2	1	2	1	0	0	0	0	1	1	2	102	66	1.55	57.5	23.93	83	4.9	0.88	1.37	4.7	0	0	0	0	1	0
30416	42	2	2	2	1	2	1	1	0	0	0	1	1	2	140	75	1.56	67.2	27.61	83	10.3	4.36	1.19	7	1	1	1	1	1	1
30417	52	3	2	3	1	1	1	0	0	0	0	1	1	3	138	39	1.48	57.1	26.07	84	5.6	1.9	1.28	5.1	1	1	1	1	1	1
30418	49	2	2	2	3	2	1	0	0	0	0	1	1	2	125	75	1.6	82.3	32.15	101	5.3	2.31	1.35	5.5	0	0	1	0	1	0
30424	57	3	2	3	1	1	1	0	0	0	0	1	1	1	146	76	1.48	95.1	43.42	109	5.4	2.95	1.74	5.7	1	0	1	0	1	1
30425	54	3	1	2	1	2	2	0	0	0	0	2	1	3	137	80	1.65	79.2	29.09	98	3.7	1.58	1.03	7.1	1	0	0	0	1	0
30427	72	4	1	2	1	2	1	0	0	0	0	2	1	2	156	96	1.5	55.3	24.58	87	4.8	1.53	1.54	5	1	0	0	0	0	0
30428	65	4	2	2	1	1	1	1	0	0	0	1	1	1	122	67	1.4	41.6	21.22	75	5.5	1.24	1.99	6	0	0	0	0	0	0
30430	71	4	2	2	1	1	1	1	0	0	1	1	1	2	154	68	1.5861	64.7116	25.59	104	8.2	1.67	1.14	5	1	1	0	1	1	1
30431	43	2	2	2	1	2	1	1	0	0	0	1	1	2	108	63	1.57	46.8	18.99	60	4.8	1	1.68	6.2	0	0	0	0	0	0
30432	37	1	2	2	1	3	1	1	0	0	0	1	1	2	125	86	1.55	57.3	23.85	76	4.7	1.28	1.16	5.2	1	0	0	1	0	0
30433	60	4	1	2	1	2	1	0	1	0	0	1	1	2	150	87	1.6	44.5	17.38	63	5.4	0.98	1.71	5.1	1	0	0	0	0	0
30437	33	1	1	2	1	2	1	1	0	0	0	2	1	1	103	69	1.65	78.4	28.8	100	4.9	1.42	0.98	5.8	0	0	0	1	1	0
30438	29	1	2	2	1	2	1	0	0	1	0	1	1	1	112	76	1.66	85.7	31.1	102	4.8	0.97	1.3	5	0	0	0	0	1	0
30439	26	1	2	2	1	2	1	0	0	0	1	1	1	1	106	57	1.54	70.8	29.85	85	5.1	1.11	1.26	5.6	0	0	0	1	1	0
30440	55	3	2	2	1	2	2	0	0	0	0	1	1	3	146	77	1.46	68.9	32.32	97	5.3	1.3	1.5	7.3	1	0	0	0	1	0
30441	57	3	2	2	1	2	1	1	0	0	1	1	1	2	125	80	1.59	57.5	22.74	79	5.1	1.54	1.75	6.8	0	0	0	0	0	0
30447	53	3	1	2	1	2	1	1	0	0	0	2	1	1	146	88	1.66	72.4	26.27	92	5.7	3.28	0.9	5	1	1	1	1	1	1
41001	52	3	2	3	1	2	1	1	0	0	0	1	1	1	138	80	1.49	61.3	27.4	88	4.38	1.25	1.7	6.07	1	0	0	0	1	0
41003	67	4	1	2	1	1	1	1	0	0	0	1	1	3	139	103	1.59	81	32	108	6.88	0.94	1.93	4.78	1	1	0	0	1	1
41004	31	1	2	2	1	2	2	1	0	0	0	1	1	2	100	60	1.54	98.2	41.1	115	2.97	1.21	1.06	3.8	0	0	0	1	1	0
41005	63	4	2	2	1	2	2	0	0	0	0	1	1	2	162	85	1.56	64	25.8	96	5.69	1.04	1.84	8.22	1	1	0	0	1	1
41006	60	4	1	2	1	2	2	1	0	0	0	1	1	3	127	77	1.66	68.4	24.8	92	12.14	1.3	1.14	5.14	0	1	0	0	1	0
41007	62	4	1	2	1	2	1	1	0	1	0	2	1	1	127	74	1.65	86.1	31.4	105	11.06	1.31	1.53	4.14	0	1	0	0	1	0
41008	51	3	1	2	1	2	1	1	0	0	1	1	1	1	168	99	1.66	72.8	26.4	87	4.15	1.34	1.41	4.3	1	0	0	0	0	0
41010	54	3	2	3	1	2	1	0	0	0	0	1	1	2	142	79	1.56	72.5	29.8	86	3.42	1.12	1.4	4.29	1	0	0	0	1	0
41011	54	3	2	2	1	2	1	0	0	0	0	1	1	1	137	81	1.55	60.2	25.1	86	3.33	0.82	1.73	4.01	1	0	0	0	1	0
41022	43	2	2	2	1	2	1	0	0	0	0	1	1	1	125	85	1.55	58.6	24.39	80	2.67	0.66	1.24	2.85	1	0	0	1	1	1
41026	53	3	2	2	1	2	1	0	1	0	1	1	1	2	137	67	1.66	63.7	23.1	96	3.56	2.96	0.75	3.88	1	0	1	1	1	1
41027	48	2	2	2	1	2	1	0	0	1	0	1	1	2	188	111	1.59	72.7	28.8	99	2.22	0.88	1.61	4.36	1	0	0	0	1	0
41028	65	4	1	2	1	1	1	1	0	0	1	1	1	1	163	92	1.68	87.3	30.9	109	2.38	1.59	0.9	4.54	1	0	0	1	1	1
41029	41	2	1	2	1	2	2	0	0	0	0	2	1	3	132	83	1.77	62.2	19.9	79	2.87	0.54	1	2.9	1	0	0	0	0	0
41030	40	2	2	2	1	3	2	0	0	0	0	1	1	2	123	56	1.55	51.6	21.8	78	4.31	1.22	1.47	4.94	0	0	0	0	0	0
41151	34	1	2	1	1	2	2	0	0	0	0	1	1	1	162	108	1.55	91.1	37.9	97	4.46	3.57	0.95	5.7	1	0	1	1	1	1
41152	55	3	1	2	1	1	2	1	0	0	0	2	1	2	147	80	1.6	78.3	30.8	98	7.83	3.07	1.29	6.07	1	1	1	0	1	1
41176	68	4	2	2	1	1	1	1	0	0	0	1	1	3	153	86	1.46	64	30	100	3.92	1.79	1.24	5.32	1	0	1	1	1	1
41177	32	1	2	1	1	2	1	1	0	0	0	1	1	1	188	100	1.56	69.9	28.7	88	5.95	2.93	1.42	10.06	1	1	1	0	1	1
